# Supplementary material for: Arabidopsis Seed Stored mRNAs are Degraded Constantly over Aging Time, as Revealed by New Quantification Methods
Source: Front Plant Sci. 2020 Jan 29;10:1764. doi: 10.3389/fpls.2019.01764 (PMC7000544; doi:10.3389/fpls.2019.01764)
Supplement: Supplementary file 1 [file DataSheet_1.zip]

Archive with 56 entries (53 files):
- Figure 1_Original Image_190730/
- Figure 1_Original Image_190730/Group A/
- Figure 1_Original Image_190730/Group A/A1.tif
- Figure 1_Original Image_190730/Group A/A10.TIF
- Figure 1_Original Image_190730/Group A/A13.TIF
- Figure 1_Original Image_190730/Group A/A14.TIF
- Figure 1_Original Image_190730/Group A/A15.TIF
- Figure 1_Original Image_190730/Group A/A16.TIF
- Figure 1_Original Image_190730/Group A/A17.TIF
- Figure 1_Original Image_190730/Group A/A18.TIF
- Figure 1_Original Image_190730/Group A/A1a NA seeds.TIF
- Figure 1_Original Image_190730/Group A/A1b AA seeds.TIF
- Figure 1_Original Image_190730/Group A/A2.TIF
- Figure 1_Original Image_190730/Group A/A20.TIF
- Figure 1_Original Image_190730/Group A/A21.jpg
- Figure 1_Original Image_190730/Group A/A22.TIF
- Figure 1_Original Image_190730/Group A/A23.TIF
- Figure 1_Original Image_190730/Group A/A26.TIF
- Figure 1_Original Image_190730/Group A/A27.TIF
- Figure 1_Original Image_190730/Group A/A3.tif
- Figure 1_Original Image_190730/Group A/A30.TIF
- Figure 1_Original Image_190730/Group A/A31.TIF
- Figure 1_Original Image_190730/Group A/A33.TIF
- Figure 1_Original Image_190730/Group A/A35.TIF
- Figure 1_Original Image_190730/Group A/A37.TIF
- Figure 1_Original Image_190730/Group A/A38.TIF
- Figure 1_Original Image_190730/Group A/A3a NA seeds.TIF
- Figure 1_Original Image_190730/Group A/A3b AA seeds.TIF
- Figure 1_Original Image_190730/Group A/A4.TIF
- Figure 1_Original Image_190730/Group A/A40.TIF
- Figure 1_Original Image_190730/Group A/A41.TIF
- Figure 1_Original Image_190730/Group A/A42.TIF
- Figure 1_Original Image_190730/Group A/A44.TIF
- Figure 1_Original Image_190730/Group A/A45.TIF
- Figure 1_Original Image_190730/Group A/A47.TIF
- Figure 1_Original Image_190730/Group A/A5.jpg
- Figure 1_Original Image_190730/Group A/A6.TIF
- Figure 1_Original Image_190730/Group A/A7.jpg
- Figure 1_Original Image_190730/Group A/A8.TIF
- Figure 1_Original Image_190730/Group B/
- Figure 1_Original Image_190730/Group B/B1.TIF
- Figure 1_Original Image_190730/Group B/B10.TIF
- Figure 1_Original Image_190730/Group B/B12.TIF
- Figure 1_Original Image_190730/Group B/B13.TIF
- Figure 1_Original Image_190730/Group B/B14.TIF
- Figure 1_Original Image_190730/Group B/B16.TIF
- Figure 1_Original Image_190730/Group B/B17.TIF
- Figure 1_Original Image_190730/Group B/B2.TIF
- Figure 1_Original Image_190730/Group B/B20.TIF
- Figure 1_Original Image_190730/Group B/B3.TIF
- Figure 1_Original Image_190730/Group B/B4.TIF
- Figure 1_Original Image_190730/Group B/B5.TIF
- Figure 1_Original Image_190730/Group B/B6.TIF
- Figure 1_Original Image_190730/Group B/B7.TIF
- Figure 1_Original Image_190730/Group B/B8.TIF
- Figure 1_Original Image_190730/Group B/B9.TIF
